# Supplementary material for: Efficacy of 4.0 mg versus 0.4 mg Folic Acid Supplementation on the Reproductive Outcomes: A Randomized Controlled Trial
Source: Nutrients. 2021 Dec 10;13(12):4422. doi: 10.3390/nu13124422 (PMC8704306; doi:10.3390/nu13124422)
Supplement: Supplementary file 1 [file nutrients-13-04422-s001.zip]

Archive with 1 entries (1 files):
- nutrients-1470719-supplementary.pdf
